# Supplementary material for: Convergence of Afrotherian and Laurasiatherian Ungulate-Like Mammals: First Morphological Evidence from the Paleocene of Morocco
Source: PLoS One. 2016 Jul 6;11(7):e0157556. doi: 10.1371/journal.pone.0157556 (PMC4934866; doi:10.1371/journal.pone.0157556)
Supplement: S3 Text — (SS) [file pone.0157556.s011.ss]

xread
'NOXIOUS'184 27
Eutheria        0000000[01]0000000000000000000000000000000000000000000[01]10000[01]00[01]00000000000000[01]00000[01]0-1[01]0000-000000000--00000000000-0000000000000[01]0000000000010000000000000[01]000000000000000[01]00000000000000
Abdounodus      ????????1[12]????0010000000100000100111[01][01]2121200[01]0[01]01002000010011?????????????1100201[01]0200001[01]0111000011001110311111-01100000????1?????????????2??000?00???????????????????????????????????
Anthracobunidae 000000011100000101[01]0011122011112011[01]000200212[01][12]2001??000[01]1001000000?01000[01][01]12212113021000112111[23]0310--00110202111101311?0100?0??00?00???????[01]1?[01]00?0??0?0000?0????0010???????1??????????
Arctocyonidae   0000000[01]1[01][01][01]0000[01]00000[01][01]10000011000000[12]0100122[01]0000020000[12][01]0[01]0000000010100011001010-210001001[01]020[12][01]0--00110102000-011[01][01]00000000[01]000000100111[01]0100010000000[01]10000[01]10000[01]001000[01]100000??0?
Cambaytherium   0000000[12]1[01]00000010-0100111011112011[01]002220210102001??00012?0??00000101000001220211202100[01]11111120310--00110[12]021110013[01]??01?0?02?????0?11?1??20???0?1??00?01??0??1??0?????????0??????????
Desmostylia     110000001[01][12]1000010?00011220111000111001200[01]1[12][12]02001?[01]100011[01]20010000010?00012[12]1[12]110-21001112111[23]0?10--1-120?-21111[01]1311?0100?0021?10[01]0100[23]123011[12]0211000000001??101[12]00200??010???200????
Embrithopoda    ??0?0?0310110001011001103-11111111210002100[01]2[01][01]202??200002012101???0110100012?010120200[01]11--0001000210031024211-1-013111[01]100000101111011021?3[12]1110001110000101001011?02000?1[12]02011112210
Eritherium      11010-141021210010101010220111[01]101110122222[01][01][01]01010020?????11[12]?????0110100012[01]0101[01]-20001111111200011101120421111-[01]11111010??00???1000?00??2311000?01?1?00?1????????0???????????????????
Hyopsodus       000-010[23]102110000000011010001[01][01][02]0001000[01]100[01]2[12]00000[01]200001101001100011010001100101[01]-2100010011020210--0011020[02]00000110000000200000?0001001020010001000[01]01000110010001000100001101200??01
Hyracoidea      ?10?0?0310[01]1000100100010220111020111011120[01]1[12]102001000000201[12]1012?001[01]0001212[12]010120200001[12]2001000011[01]0[12]1[01]0421121-01121101000001010000100202[12][01]0[01]000[01][01]00100[12]0000[01]110100200100102012000110
Macroscelidea   010[02]0-031[01]1[01]000[01]011001101010000100001011[01]00020[01]1010[01]2?00[01]2[01][01][01]0012000[01]00000011110113[01]20[01]0011111120310--00121[12]0002100121001100002[01]110000000[12]1220[01]10000000010101000[01]00?000??0?00011?[12]001201
Minchenella     ????????1???0001111001112101110201110002102100220????1???????0???????????????????????????11200120310--0000020102[01]001311001??????????????????????????????????????????????????????????????
Numidotherium   11020-25-33-00001[01]1011103201111011200012200022[12]202131101020112010102111-0111210101102001113111030000--1-120421131-113211011201?11111001?011242101100121100111110111200211110100002100100
Ocepeia         0000001[12]1[12]3-3-0010101000100[01]00120110111010002[01]100212300002001101?111011-1--12002010-20000100001000111002000210000-013000002030110010000000?2010000100?1?01000?010?00002111000001120?1210
Orycteropus     --1-1-25-[12][23]121101--1------2----------------021012000?0002210103----22-1-[01]2-2-----3??-??0?1?????????????????????????11---310111041010001001100002000000001000100[01]00002000000020201000[02][01]00
Paschatherium   ???????310000000100000000000111000000[01]20000121010?0030???????0??????????????110011[12]02110000000120210--001[12]0100000-00200000??????????????????????????????????????????????????????????????
Perissodactyla  000000011[01]2[01]000101000111210[01]11020111101200012[12]020010[12]0000210[12]00000[02]00100000122[01]01131210001221[01]120310--00110[12]0[02]1211011110000100[02]1[02]10000010002[012]00100011000000000001100[01]1100100?010100002??
Phenacodontidae 0000000[01]1121000[01]0000011[01]10000002000[01][01]10[01]10012[12]01000020000210100000[02]00100000112011131210001[01]0101203110[01]01110102[01]1100111[01]000002022010000000[01][01]200[01][012]0011000000000000100100000000?11012000???
Phenacolophus   00000003100100000000????3101000211100002100122[01]200???100?????0??????????020?0000?????????1111[01]12031110020102020110003[12]1?01??????????????????0???????????????????????????????????????????
Phosphatherium  11020-25-021[12]1001010101032[01]111101120[01]122211022[12]2020[01][23]000010112?????01101000121010110200111311103000111011204211[23]1-113[12]1121022021011000100[23]12411001001?1?000101101?1100210010000001000???
Potamogale      100-0103103-000010[01]000101000000000000000-0001000020[01]3000001000012000101-00011001010-100000-00011000[01]00-00010-1000-01100000001023110000101313[12]210201000--11--1-001000010??1000010111002?0
Protungulatum   0000000[01]10110000000000101001000100010010[01]0012020000[01][12]000020020??????010?0??11000010-1100010000120110--00000102000-01100000?????????????????????????00??????????????????001000??0????????
Ptolemaia       ???????0103-0000001000101020000000000020000011012001[12]000001000001000011-00?12???01101000010011030000--0011000[01]000-0220-02000?0??1?000???0[23]?1001000000???00????????0000??????????????????
Radinskya       ??????????????????????????????????????????????????????????????????????0000012??011102100012211120310--00110[12]02121101111?0000?02?20000011011?10000001[01]00000?000??100001100?00?01??0000???
Sirenia         11000103[01]0[12]1[12]11???110?1022011100011100120?202122021?[12]10002012?0120001101020[02]0?0?00???????111120[23]000???0-12042?111-113111010000?1[01]111211-021250102100101000010100101120200[01]00[12]02[01]10002200
Teilhardimys    ????????101?000010101000121011100001101100012[12]010000300????0?0??????????0121210[12]112[01]2100011111121310--00111[12]0[02][01]21001210011??????????????????????????????????????????????????????????????
Todralestes     ???????111110000001000100000000000000010000011000?023000000000??????????00?0???0010-1000000000000110--00000100000-00000000???????????????????????0??????????????????????????????????????
;
cc - 0.2 4.5 9 11 13.33 35.38 40 43 45.47 50.55 59.60 63 65.66 69.73 75 77.80 82.83 85 87.96 98 100.103 106 110.121 123.131 133.136 138.140 142 144.148 150.162 165.171 173.179 182.183;
cc + 3 6.8 10 12 34 39 41.42 44 48.49 56.58 61.62 64 67.68 74 76 81 84 86 97 99 104.105 107.109 122 132 137 141 143 149 163.164 172 180.181;
proc /;
optcode f 0 9.12 22 42 49 52 79 82 140 142 147 153;
optcode s 13 15.16 18 34.35 37 40.41 51 59 68 70 97 107 172 183;
optcode u 1.8 14 17 19.21 23.33 36 38.39 43.48 50 53.58 60.67 69 71.78 80.81 83.96 98.106 108.139 141 143.146 148.152 154.171 173.182;

#
$
;
cn {0 Lower_incisors_development_and_shape Lower_incisors_small,_peg_like_or_spatulate Lower_incisors_higher_or_enlarged;
{1 Lower_incisors Lower_incisors_subvertical Lower_incisors_enlarged_and_procumbent;
{2 I/1 present absent;
{3 I/1_enlargement I/1_and_I/2_of_similar_size I/1_slightly_larger_than_I/2 I/1_very_enlarged I/1_hypsodont;
{4 I/2 present absent;
{5 I/2_enlargement_ I/1_and_I/2_of_similar_size I/2_larger_than_I/1;
{6 I/3 I/3_present,_well_developed I/3_very_small_and_labial_to_C/1 I/3_lost;
{7 Lower_canine Very_large,_more_than_two_times_higher_than_molars Large,_higher_than_molars_(no_more_than_two_times) medium,_as_high_than_molar small,_lower_and_smaller__than_molars very_small,_smaller_and_lower_than_P/2 absent;
{8 C/1_Number_of_roots C/1_biradicular C/1_uniradicular;
{9 Lower_anterior_diastema absent_or_very_short present,_well_distinct long_(in_relation_to_loss_of_2_teeth,__C/1_and_P/1_or_P/1_and_P/2) very_long_(and_in_relation_to_loss_of_at_least__two_teeth);
{10 P/1_development P/1_well_developed P/1_small_but_more_or_less_premolarized P/1_small_and_simple_(basically_conical) P/1_absent;
{11 P/1:_Number_of_roots P/1_biradicular P/1_uniradicular;
{12 P/2_development_ P/2_well_developed P/2_small,_but_premolariform P/2_small_and_simple_(basically_conical) P/2_absent;
{13 P/2:_Number_of_roots P/2_biradicular P/2_uniradicular;
{14 P/3 biradicular_and_large uniradicular_and_smaller_crown;
{15 P/3:_Metaconid_ P/3:_Metaconid_absent_or_weak P/3:_Metaconid_present;
{16 P/3:_Paraconid_ P/3:_Paraconid_present P/3:_Paraconid_absent_or_weak;
{17 P/3:_Talonid P/3:_Talonid_reduced_and_simple_(mostly_cutting_or_piercing) P/3:_Talonid_developed_and_molariform;
{18 P/3-4:_Paraconid_location P/3-4:_Paraconid_low P/3-4:_Paraconid_high;
{19 P/4 biradicular_and_large one_root_and_smaller_crown;
{20 P/4:_Paraconid_development Paraconid_present Paraconid_absent_or_weak;
{21 P/4:_Talonid_ P/4:_Talonid_reduced_(small)_and_simple_(mostly_cutting) P/4:_Talonid_enlarged_and_molariform_;
{22 P/4:_Metaconid_ P/4:_Metaconid_weak_and_distal_with_respect_to_protoconid P/4:_Metaconid_present_and_lingual_;
{23 Lower_premolars_(at_least_P/4):_Labial_cingulum_(ectocingulid) Lower_premolars_(at_least_P/4):_Labial_cingulum_absent Lower_premolars_(at_least_P/4):_Labial_cingulum_present;
{24 M/1-3:_Molar_pattern_ M/1-3:_Molar_pattern_tribosphenic_with_high_trigonid_+_sharp_cusps M/1-3:_Bunodont_pattern_with_low_trigonid M/1-3:_Bunodont-lophodont_pattern M/1-3:_True_lophodont_pattern M/1-3:_Bunolophodont_pattern;
{25 M/1-3:_Lophs M/1-3:_No_lophs M/1-3:_Lophs_oblique M/1-3:_Lophs_transverse;
{26 M/1-3 Crown_uniformly_brachyodont unilateral_lingual_and/or_labial_hypsodonty crown_uniformly_hypsodont;
{27 M/1-3:_Labial_cusps_(protoconid-hypoconid)_vs_lingual_cusps_(metaconid-entoconid) M/1-3:_Labial_cusps_larger_than_lingual_cusps_ M/1-3:_Lingual_cusps_larger_than_labial_cusps_(or_cusps_subequal);
{28 M/1-3:Trigonid_elongation_and_paracristid_ M/1-3:_Trigonid_elongated_with_well_differentiated_paracristid M/1-3:_Trigonid_short,_with_paracristid_weakened;
{29 M/1-3:_Paraconid M/1-3:_Paraconid_present M/1-3:_Paraconid_weak_or_absent;
{30 M/1-3:_Premetacristid M/1-3:_Premetacristid_weak_or_absent M/1-3:_Premetacristid_developed;
{31 M/1-3:_Posmetacristid_ M/1-3:_Posmetacristid_reduced_or_absent M/1-3:_Postmetacristid_well_developed M/1-3:_Postmetacristid_more_or_less_inflated_as_a_metastylid;
{32 M/1-3:_Protocristid M/1-3:_Protocristid_depressed_by_a_deep_median_notch M/1-3:_Protocristid_lophid-like,_with_no_strong_notch_;
{33 M/1-3:_Hypolophid M/1-3:_Hypolophid_absent M/1-3:_Hypolophid_present;
{34 M/1-3:_Hypolophid_ M/1-3:_Hypolophid_absent_or_incomplete M/1-3:_Hypolophid_depressed_by_a_deep_median_notch M/1-3:_Hypolophid_lophid-like;
{35 M/1-3:_Entocristid M/1-3:_Entocristid_present M/1-3:_Entocristid_reduced_to_absent;
{36 M/1-3:_Entoconulid_ M/1-3:_Entoconulid_absent M/1-3:_Entoconulid_present;
{37 M/1-3:_Mesoconid_ M/1-3:_Mesoconid_absent M/1-3:_Mesoconid_present;
{38 M/1-3:_Cristid_obliqua M/1-3:_Cr_obliqua_strongly_oblique,joining_the_trigonid_in_its_lingual_ M/1-3:_Cristid_obliqua_joining_the_trigonid_at_its_mid-width M/1-3:_Cristid_obliqua_joining_the_trigonid_in_its_labial_part;
{39 M/1-_Postcristid_development_and_link_to_hypoconulid M/1-3:_Postcristid_developed,_linking_hypoconulid_to_other_cusps M/1-3:_Hypoconulid_and_entoconid_separated_by_a_narrow_notch_ M/1-3:_Postcristid_absent,_hypoconulid_cingular_like;
{40 M/1-2:_Hypoconulid M/1-2:_Hypoconulid_median_transversely M/1-2:_Hypoconulid_lingual M/1-2:_Hypoconulid_labial;
{41 M/1-2:_Postentoconulid_ M/1-2:_Postentoconulid_absent M/1-2:_Postentoconulid_present,_but_weak M/1-2:_Postentoconulid_well_developed;
{42 M/3:_Postentoconulid_ M/3:_Postentoconulid_absent M/3:_Postentoconulid_present,_but_weak M/3:_Postentoconulid_well_developed;
{43 M/1-3:_Ectocingulid_and/or_ectostylid_ M/1-3:_Ectocingulid_and/or_ectostylid_weak_or_absent M/1-3:_Ectocingulid_present;
{44 M/1:_Trigonid/talonid_relative_width M/1:Trigonid_wider_than_the_talonid M/1:_Trigonid_subequal_to_the_talonid M/1:_Trigonid_narrower_than_the_talonid;
{45 M/2:_Trigonid/talonid_relative_width M/2:_Trigonid_wider_than_the_talonid M/2:_Trigonid_subequal_to_the_talonid M/2:_Trigonid_narrower_than_the_talonid;
{46 M/3_trigonid/talonid_relative_width M/3:_Trigonid_wider_than_the_talonid M/3:_Trigonid_subequal_to_the_talonid M/3:_Trigonid_narrower_than_the_talonid;
{47 M/3_relative_size M/3_of_similar_size_to_M/2,_or_slightly_larger M/3_smaller_than_M/2 M/3_significantly_larger_than_M/2,_which_is_larger_than_M/1;
{48 M/3 two_roots two_roots,_but_roots_fused_in_higher_part one_root;
{49 Dentary:_Extension_of_mandibular_symphysis Mand_symphysis_short,_extended_to_P/2_or_more_anterior Mand_symphysis_moderately_long:_extended_between_P/2_and_P/3 Mand_symphysis_long,_extended_to_P/3_or_posterior;
{50 Dentary:_Fusion_of_the_mandibular_symphysis Mandibular_symphysis_unfused_(synchondrosis) Mandibular_symphysis_fused;
{51 Dentary:_Anteriormost_mental_foramen Anteriormost_mental_foramen_below_P/1_or_more_anterior below_P/2 below_P/3 posterior_to_P/3;
{52 Dentary:Posteriormost_mental_foramen below_canine_and_anterior_premolars below_penultimate_premolar below_ultimate_premolar at_ultimate_premolar_and_first_molar_junction_or_more_posterior;
{53 Dentary:_Horizontal_ramus_(body) Dentary:_Horizontal_ramus_(body)_low Dentary:_Horizontal_ramus_(body)_high;
{54 Dentary:_Position_of_the_coronoid_apophysis Coronoid_apophysis_rising_at_level_of_M/3,_or_more_distally Coronoid_apophysis_rising_anteriorly_to_M/3;
{55 Dentary:_Orientation_of_coronoid_apophysis Dentary:_Anterior_margin_vertical_or_posteriorly_canted Dentary:_Anterior_margin_anteriorly_canted_;
{56 Dentary:_Development_of_the_coronoid_apophysis coronoid_apophysis_very_high_above_tooth_row_(as_high_or_higher_than_M/3-P/4_length) coronoid_apophysis_moderately_high_above_tooth_row coronoid_apophysis_strongly_reduced_to_absent;
{57 Dentary:_Mandibular__condyle_position At_level_or_low_above_the_dental_row Moderately_high_above_the_dental_row_(one_molar_length) Very_high_above_the_tooth_row_(>one_molar_length);
{58 Mandibular_condyle_shape_ovoid_(or_plate-like) transversely_elongate_and_cylindrical anteroposteriorly_elongate;
{59 Dentary:_Coronoid_foramen Coronoid_foramen_absent Coronoid_foramen_present;
{60 Dentary:_Angular_process thin_stick-like_or_hook-like_distally_protruding_angular_process broad_and_rounded_distally_projecting_angular_process Mandibular_angle_broad-and_round_without_angular_process;
{61 Dentary:_Anterior_coronoid_(=_retromolar)_fossa absence_of_retromolar_fossa retromolar_fossa_present retromolar_fossa_enlarged;
{62 Number_of_upper_incisors three two one none;
{63 Relative_size_of_upper_incisors small large;
{64 Relative_size_of_I1/ not_enlarged_(=_I2/) I1/>I2/ greatly_enlarged_I1/>>I2/_(I1/_tusk_like);
{65 Relative_size_of_I2/ I2/_not_enlarged_(similar_to_I1/) I2/>>I1/;
{66 Relative_size_of_I3/ I3/_similar_in_size_to_I2/_and_I1/ I3/_very_small,_much_smaller_than_I2/_and_I1/ I3/_larger_than_I2/_and_I1/;
{67 Upper_diastema small_or_absent developed_but_short elongated_(I2/-P2/);
{68 C1/ large_(>>_premolars) medium_to_small_(=_or_<_premolars_and_incisors) absent;
{69 C1/:_number_of_roots two_roots one_root;
{70 P1/ P1/:_present P1/:_absent;
{71 P1/:_Number_of_roots P1/:_Two_roots P1/:_One_root;
{72 P2/ P2/:_Present P2/:_Absent;
{73 P2/:_Number_of_roots P2/:_Two_roots P2/:_Three_roots P2/:_One_root;
{74 P2/:_Protocone P2/:_Protocone_absent,_crown_narrow_transversely P2/:_Protocone_present,_crown_slightly_developed_transversely P2/:_Protocone_large,_crown_as_long_as_wide;
{75 P3/:_Number_of_roots P3/:_Two_roots P3/:_Three_roots P3/:_one_root;
{76 P3/:_Protocone P3/:_Protocone_absent_or_reduced P3/:_Protocone_present P3/:_Protocone_well_developed,_crown_at_least_as_wide_as_long;
{77 P3/:_Metacone P3/:_Metacone_absent P3/:_Metacone_present_and_small P3/:_Metacone_medium_to_large,_but_still_closely_connate_to_paracone P3/:_Metacone_large_and_well_separated_from_paracone;
{78 P3/:_Conules absent present;
{79 P4/_(and_P3/):_parastyle large medium small_or_absent;
{80 P4/:_Conules absent present;
{81 P4/:_Number_of_roots P4/:_Two_roots P4/:_Three_roots P4/:_Four_roots P4/:_One_root;
{82 P4:_metacone absent present,_small_ Metacone_medium__(smaller_than_paracone) Metacone_large,_close_in_size_to_paracone;
{83 P4/:_metacone Metacone_conate_to_paracone Metacone_well_separated_from_paracone;
{84 P4/:_protocone P4/:_protocone_absent_or_weak P4/:_protocone_present,_medium P4/:_protocone_large_(occlusal_outline_at_least_as_wide_as_long);
{85 P4/:_lingual_cingulum absent present_;
{86 P4/:_Hypocone P4/:_Hypocone_absent P4/:_Hypocone_present,_small P4/:_Hypocone_present,_large;
{87 P4/:_Lophs P4/:_No_loph P4/:_At_least_one_loph_present;
{88 P4/_(and_P3/):_postprotocrista P4/_(and_P3/):_Postprotocrista_distinct P4/_(and_P3/):_Postprotocrista_absent_or_weak;
{89 M1-3/_bunodonty_(88) Morphology_more_or_less_puncturing_with_high_and_pointed_cusps Morphology_bunodont_with_low_and_inflated_crown_and_cusps;
{90 M1-3/:_Lophodonty_(89) Strictly_bunodont_pattern_without_loph Bunodont_bilophodont_pattern,_with_weak_meta-_and_protololophs Bunodont_bilophodont_pattern_with_developed_meta_and_protoloph True_lophodont_pattern Bunolophodont_pattern;
{91 M1-3/:_Lophs_(90) No_loph Lophs_transverse Lophs_oblique;
{92 M-13/_parastyle_position_(91) labial_to_paracone shifted_mesially_to_paracone;
{93 M1-3/_parastyle_development_(92) large small absent;
{94 M1-3/:_Ectocingulum_(93) Ectocingulum_reduced,_or_thin_and_isolated Ectocingulum_inflated_and_continuous_with_mesial_and_distal_cingula;
{95 M1-2/:_Stylar_shelf_development_(94) Stylar_shelf_wide_(50-25_%_molar_width) Stylar_shelf_very_wide,_enlarged_(>50%_molar_width) Stylar_shelf_reduced_(<_25%_molar_width) Stylar_shelf_absent;
{96 M1-3/:_Pericone_(95) M1-3/:_Pericone_absent M1-3/:_Pericone_absent_present;
{97 M1-3/_true_hypocone_(cingulum_derived)_(97_modified) absent_or_weak small,_crestiform well_inflated subegal_protocone;
{98 Postcingulum absent_or_very_small present_(joined_or_not_to_distocrista);
{99 M1-3/_mesostyle_development_(98) absent_or_weak present_and_inflated enlarged;
{100 Mesostyle_longitudinal_position more_or_less_in_between_paracone_and_metacone distinctly_closer_to_metacone_(alignement_with_metaloph);
{101 M1-3/_mesostyle_transverse_position_(99_modified) distant_labially_from_paracone_and_metacone close_to_paracone_and_metacone;
{102 M1-3/_centrocrista_(100) present absent;
{103 M1-3/_Centrocrista_shape_(101_modified) rectodont,_not_linked_to_mesostyle moderatly_dilambdodont_and_linked_to_a_close_mesostyle strongly_dilambdodont_(V_shaped_centrocr.),_linked_mesostyle hyperdilambdodont_(para-_&_metac_lingual)_&_linked_to_mesostyle;
{104 M1-3/:_Postmetacrista_(102) Postmetacrista_well_developed_and_predominantly_transverse Postmetacrista_weak_and_predominantly_longitudinal;
{105 M-13/_Preparacrista_(103) long_and_transverse_ short_and_longitudinal absent_or_weak;
{106 M3/:_Metacone_development_(104,_modified) Metacone_smaller_than_paracone_but_well_developed Metacone_weak_or_absent_on_M3/ Metacone_as_large_or_larger_than_paracone;
{107 M1-3/_metaconule_development_(105,_part) Absent_to_weak Small_but_well_distinct_(<paraconule) Large_(=_or_>paraconule) Distinctly_enlarged_and_bulbous_(>>paraconule,_but_<_protocone) As_large_as_protocone=_pseudohypocone;
{108 M1-3/_metaconule_position Labial:_more_labial_or_equal_to_paraconule Shifted_linguallly_close_to_protocone_level Lingual,_behind_the_protocone_or_more_lingual:_pseudohypocone;
{109 M1-3/_paraconule_development_(105,_part) present_but_small__(crestiform) absent_or_weak large_and_inflated;
{110 M1-3/_postprotocrista_(106) present absent_or_reduced_(partly_correlated_with_interloph_development);
{111 M1-3/:_"Prehypocrista"_and_metaloph_(107_modified) "Prehypocrista"_and_metaloph_absent_or_reduced "Prehypocrista"_absent_or_weak,_metaloph_present "Prehypocrista"_forms_metaloph_and_joins_metacone_base "Prehypocrista"_forms_metaloph_and_joins_metacone_apex;
{112 M1-3/_Interloph_(108) absent present;
{113 M1-2/:_Distocrista_(109) Distocrista_present_between_postcingulum_and_hypocone Distocrista_absent,_postcingulum_independant_from_hypocone;
{114 M1-3/:_Postentoconule_(hypostyle)_(110) Postentoconule_(hypostyle)_absent Postentoconule_(hypostyle)_present;
{115 M1-2/:_M1/_and_M2/_relative_size_(111) M1/_and_M2/_of_similar_size M1/_significantly_smaller_than_M2/ M1/_significantly_larger_than_M2/;
{116 M2/_and_M3/_relative_size_(112) M2/_and_M3/_of_similar_size M3/_smaller_than_M2/ M3/_strongly_reduced M3/_significantly_larger_than_M2/_(molar_size_increase_posteriorly);
{117 M1-2/_lingual_root_(113) M1-2/:_one_simple_lingual_root M1-2/:_Lingual_root_enlarged_+_incipiently_divided_(sulcus) M1-2/:_At_least_2_lingual_roots_(hypocone_or_pseudohypocone_root);
{118 M3/:_Protocone_root_(114) M3/:_Protocone_root_small_and_simple M3/:_Protocone_root_enlarged_(or_fused_with_hypocone_root);
{119 M3/_postero-lingual_root_under_hypocone_or_pseudohypocone_(115) Postero-lingual_root_absent One_root_under_hypocone_or_pseudohypocone 2_roots_(mesial_and_distal)_roots_under_hypocone_or_pseudohypocone;
{120 M1-3/:_Brachyodonty/hypsodonty_(116) Crown_uniformly_brachyodont Unilateral_labial_hypsodonty Unilateral_lingual_hypsodonty Crown_uniformly_hypsodont;
{121 M1-3/:_Occlusal_outline_(117) M1-3/:_Occlusal_outline_extended_transversally M1-3/:_Occlusal_outline_narrower_(squared_or_slightly_elongated)_;
{122 Skull_pneumatization Reduced_pneumatization_of_skull_bones Significant_pneumatization_(developed_sinuses/diploe) Extensive_pneumatization;
{123 Rostrum_elongation Preorbital_length_vs_total_skull_length_between_30%_and_50% Preorbital_length_vs_total_skull_length_>_50% Preorbital_length_vs_total_skull_length_<_30_%;
{124 Rostrum_relative_width_to_length:_ratio_of_width_of_the_snout_at_canine_level_to_preorbital_length Between_30%_(included)_and_50% <_30% Between_50%_(included)_and_70% Between_70%_(included)_and_90% >_90%;
{125 Skull:_Extension_ot_the_tooth_row Upper_tooth_row_not_extended_more_distally_than_mid_skull_length upper_tooth_row_very_extended_distally,_up_to_the_two_thirds_of_the_skull;
{126 Skull:_Palatine_development Palatine_anteriorly_extended_to_M1/_level Palatine_short,_more_posterior_than_M1/ Palatines_more_anterior_than_M1/;
{127 Skull:_Major_palatine_foramen Within_palatine Between_palatine_and_maxilla Within_maxilla Multiple_small_foramina Absent;
{128 Skull:_Location_of_anterior_margin_of_the_choanae At_M3/_level Posterior_to_M3/ Anterior_to_M3/;
{129 Skull:_Postpalatine_torus present absent;
{130 Skull:_Nasal_cavity_development Nasal_cavity_narrow_and_not_high_anteriorly Nasal_cavity_wide_and_high;
{131 Skull:_Nasal_extension Nasal_long_and_located_anterior_to_the_orbit Nasal_short_and_posteriorly_shifted_;
{132 Skull:_Nasal_fossa Nasal_fossa_anterior Nasal_fossa_moderately_retracted Nasal_fossa_strongly_retracted;
{133 Skull:_Premaxillary-frontal_contact Premaxillary-frontal_contact_absent_(separated_by_the_nasal) Premaxillary-frontal_contact_present;
{134 Skull:_frontal_and_maxillary_contact_anterior_to_orbit_ absent_or_weak_(seprated_by_lacrimal--nasal_contact) present,_well_developed__(=lacrimal-nasal_suture_absent);
{135 Naso-frontals_sutures_ Naso-frontals_sutures_convex_posteriorly_(nasals_intrude_in_frontals) Naso-frontals_sutures_straight_transversely;
{136 Skull:_Lacrimal Lacrimal_present lacrimal_absent;
{137 Skull:Lacrimal_facial_process Lacrimal_facial_process_large,_and_in_contact_to_nasal Lacrimal_facial_process_large_but_with_reduced_or_no_contact_to_nasal Lacrimal_facial_process_small,_reduced_along_orbital_rim Lacrimal_facial_process_absent;
{138 Skull:_Lacrimal_tubercle Lacrimal_tubercle_absent lacrimal_tubercle_present;
{139 Skull:_Lacrimal_foramen anterior_to_orbit_(facial) in_the_orbit_rim in_the_orbit lacrimal_foramen_absent;
{140 Skull:_Orbit_location Orbit_very_posterior,_above_M3/_or_more_posterior Orbit_posterior,_above_M2/ Orbit_above_M1/ Orbit__above_P4/_or_in_between_P/4_and_M1/__level Orbit_above_P3/__or_in_between_P4/_and_P3/_level Orbit_anterior_to_P3/_;
{141 Skull:_Orbit_lower_rim_construction Orbit_bordered_ventrally_mostly_or_entirely_by_the_jugal_that_joins_the_lacrimal_(reduced_zygomatic_process_of_the_maxillary) orbit_bordered_ventrally_partly_by_a_short_process_of_the_maxillary_extended_between_lacrimal_and_jugal maxillary_forms_the_antorbital_rim_(jugal_restricted_distally_to_orbit);
{142 Skull:_Infraorbital_foramen_size Infraorbital_foramen_small infraorbital_foramen_large;
{143 Skull:_Infraorbital_foramen_position_vs_upper_teeth Infraorbital_foramen_anterior_to_last_premolar Infraorbital_foramen_above_the_last_premolar Infraorbital_foramen_below_M1/_or_more_posterior;
{144 Skull:_infraorbital_foramen_position_vs_orbit Anterior_to_orbit_(>_one_tooth_length),_long_infraorbital_canal Close_to_the_orbit,_short_infraorbital_canal Below_to_the_orbit,_short_infraorbital_canal;
{145 Skull:_Submaxillary_fossa Submaxillary_fossa_absent submaxillary_fossa_present;
{146 Skull:_Frontal Frontal_similar_or_a_little_shorter_than_parietal frontal_very_shortened,_less_than_half_length_of_parietal Frontal_very_elongated,_longer_than_parietal;
{147 Skull:_Tuber_maxillae_development Tuber_maxillae_absent/small tuber_maxillae_large_(to_inflated);
{148 Skull:_Tuber_maxillae_location Tuber_maxillae_ventral_or_anterior_to_the_orbit Tuber_maxillae_noticeably_posterior_to_the_orbit;
{149 Skull:_Ascending_process_of_the_palatine_extention_in_orbitotemporal_fossa Ascending_process_of_the_palatine_present_in_orbito-temporal_fossa Ascending_process_of_the_palatine_reduced_in_orbito-temporal_fossa Ascending_process_of_the_palatine_absent_in_the_orbito-temporal_fossa;
{150 Skull:_Morphology_of_zygomatic_arch_at_zygomatic_process Zygoma_narrow_and_slender_without_distinct_ventral__max._process Zygoma_high_dorso-ventrally_+_ventral_max_process_(max._sut.);
{151 Skull:_Distal_extention_of_the_jugal Jugal_restricted_distally_to_the_anterior_part_the_glenoid_fossa Jugal_extended__distally_up_to_the_distal_part_the_glenoid_fossa;
{152 Skull:_Postorbital_constriction Postorbital_constriction_strong Postorbital_constriction_weak;
{153 Skull:_Postorbital_process_of_the_frontal Postorbital_process_of_the_frontal_developed,_inflated postorbital_process_of_the_frontal_reduced_or_absent;
{154 Skull:_Postorbital_process_of_the_jugal Postorbital_process_of_the_jugal_present_but_weak postorbital_process_of_the_jugal_absent postorbital_process_of_the_jugal_very_developed;
{155 Skull:_Zygomatic_arch Zygomatic_arch_poorly_divergent_laterally zygomatic_arch_widely_divergent_laterally;
{156 Skull:_Squamosal_cerebral_part_development Cerebral_part_not_extended_dorsally Cerebral_part_extended_and_inflated_(=scale);
{157 Skull:_Squamosal_zygomatic_process_development moderately_developed_laterally very_well_developed_laterally_and_very_robust;
{158 Skull:_Parietal-alisphenoid_contact Parietal-alisphenoid_contact frontal-squamosal_contact;
{159 Skull:_Parietal Not_extended_more_anteriorly_than_alisphenoid Extended_more_anteriorly_than_alisphenoid_with_an_orbitosph_sutur;
{160 Skull:_Alisphenoid_canal Absent Present;
{161 Skull:_Foramen_rotundum_and_sphenorbital_fissure confluent separated;
{162 Skull:_External_auditory_meatus_(eam)_elevation eam_poorly_elevated_above_the_tooth_row eam_high_above_the_tooth_row;
{163 Skull:_Post-tympanic_process_and_external_auditory_meatus_ventral_rim Post-tympanic_proc._reduced,_eam_opened_ventrally Post-tympanic_proc._developed,_eam_still_opened_ventrally Post-tympanic_proc._joining_postglenoid_proc.,_eam_closed_ventrally;
{164 Skull:_Sagittal_crest Sagittal_crest_present_all_along_top_of_skull_(joining_temporal_crests) Sagittal_crest_reduced_to_back_of_skull Sagittal_crest_weak_or_absent;
{165 Skull:_Nuchal_crests Nuchal_crests_present Nuchal_crests_reduced/absent;
{166 Skull:_Periotic_mastoidy/amastoidy Posterior_mastoidy:_large_posterior_(occipital)_mastoid_exposure Lateral_mastoidy:_narrow_lateral_mastoid_exposure Amastoidy:_no_mastoid_exposure;
{167 Skull:_Periotic_pars_mastoidea_relative_development Pars_mastoidea_small Pars_mastoidea_larger_than_pars_cochlearis;
{168 Skull:_Periotic Fenestra_vestibuli_medium_to_large Fenestra_vestibuli_very_small_(<<_f._cochleae);
{169 Skull:_Periotic Fenestra_vestibuli_round_with_low_stapedial_ratio_(<_1.8) Fenestra_vestibuli_elliptical_with_high_stapedial_ratio_(>1.8);
{170 Skull:_Periotic Fenestra_cochleae_postero-medial_to_fenestra_vestibuli Fenestra_cochleae_posterior_to_fenestra_vestibuli;
{171 Skull:_Periotic_(pars_cochlearis):_Round_window_and_cochlear_canal Round_window_and_cochlear_canal_present Perilymphatic_for._present,_no_round_window_and_cochlear_can.;
{172 Skull:_Periotic Subarcuata_fossa_present_and_deeply_excavated Subarcuata_fossa_present_but_poorly_excavated Subarcuata_fossa_absent;
{173 Preglenoid_process_ absent present,;
{174 Skull:_Postglenoid_foramen_location Postglenoid_foramen_medial Postglenoid_foramen_distal Postglenoid_foramen_absent;
{175 Skull:_Tegmen_tympani small_or_absent inflated,_forming_large_and_robust_barrel-like_bony_structure;
{176 Skull:_Jugular_foramen Small_(subequal_to_fenestra_cochleae) Large_(>>_fenestra_cochleae);
{177 Skull:_Midline_keel_at_ventral_surface_of_basioccipital Absent weak_but_present well_developed;
{178 Skull:_Hypoglossal_foramen Present_and_isolated Coalescent_with_f._lacerum_posterius;
{179 Skull:_Ethmoidal_foramen Ethmoidal_f._far_from_optic_f.,_median_in_orbito-temporal_fossa Ethmoidal_f._posteriorly_shifted;
{180 Skull:_Inner_ear_Cochlea,_Secondary_bony_spiral_lamina_ Secondary_bony_spiral_lamina_present_on_the_basal_turn Secondary_bony_spiral_lamina_present_on_basal_and_higher_turns Secondary_bony_spiral_lamina_absent;
{181 Skull:_Inner_ear_Cochlea Number_of_turns_of_the_cochlea_=_1.5 Number_of_turns_of_the_cochlea_between_1.5_and_2_turns Number_of_turns_of_the_cochlea_=_2_or_more;
{182 Skull:_:_Inner_ear,_secondary_crus_commune present absent;
{183 Skull:_Inner_ear_Cochlea_shape planispiral_(cochlear_ratio_(<_0.6). conic_(cochlear_ratio_(>_0.6).;
;
tread 'wha' (0((20 22)(26(15(21(3((8(17((18(((16 23)(2(4 11)))(5(9(6(24(7(12 19))))))))(10 25))))(14(1 13)))))))))
;
